# Supplementary material for: Risk Factors and Predictors for Functional Outcome and Complication Rate in Total Hip Arthroplasty through Minimally Invasive and Conventional Approaches: A Systematic Review and Meta-Regression Analysis of 41 Randomized Controlled Trials
Source: J Clin Med. 2023 Sep 11;12(18):5895. doi: 10.3390/jcm12185895 (PMC10531834; doi:10.3390/jcm12185895)
Supplement: Supplementary file 1 [file jcm-12-05895-s001.zip]

Archive with 1 entries (1 files):
- jcm-2573365-supplementary.xlsx
