# Supplementary material for: Risk Factors and Predictors for Functional Outcome and Complication Rate in Total Hip Arthroplasty through Minimally Invasive and Conventional Approaches: A Systematic Review and Meta-Regression Analysis of 41 Randomized Controlled Trials
Source: J Clin Med. 2023 Sep 11;12(18):5895. doi: 10.3390/jcm12185895 (PMC10531834; doi:10.3390/jcm12185895)
Supplement: Supplementary file 1 [file jcm-12-05895-s001.zip › jcm-2573365-supplementary.xlsx]

## Sheet: Sheet1
				Preoperative predictors											Perioperative predictors																Outcome
																															latest		latest
		.
		.													1 = MIS
		.		Mean	SD	Male	Median	SD		SD					2 = SuperPATH		1 = Supine	1 = Yes									2,3,1		2,3,1
		N		Years		N	kg/m²		0 - 100 points						3 = conventional	N	2 = Lateral decubitus	0 = No	min.	SD	cm	SD	ml	SD	°	SD					0 - 100 points	SD	0 - 100 points	SD	N
STUDY	Year	PATIENTS	HIPS	AGE	AGE	GENDER	BMI	BMI	HHS preoperative	HHS preoperative	Osteoarthrosis	Fracture	Dysplasia	ANFH	ZUGNANG	Cement	Table	Traction Table	Operation Time		Incision length		Intraoperative blood loss		Cup inclination		CRP 1-3 days	CRP 1-3 days SD	CK 1-3 days	CK 1-3 days SD	HHS ≤ 3 months	HHS ≤ 3 months	HHS ≤ 12 months	HHS ≤ 12 months SD	Postoperativ Complications
1. Barrett WP et al.	2013	43	43	61.4	9.2	29	30.7	5.4	57.6	10.2	43	0		0	1	0	1	1	84.3	12.4	13.7	0.9	391	206	47.1	6.1					91.2	9.7	97.5	5.7	0
		44	44	63.2	7.7	19	29.1	5	55.1	9.1	44	0		0	3	0	2		60.5	12.4	12.7	1.3	191	107	42.4	7.6					91.4	9.7	97.3	5.5	2
2. Bon G et al.	2019	50	50	67.26	10	21	26.46	3.58	54.04	14.94	50	0		0	1	7	1	1	70.1	11					37.74	4.2					89.95	12.73			10
		50	50	68.98	7.93	23	26.69	3.12	52.31	13.06	50	0		0	3	7			56.7	11.79					39.6	6.87					91.3	9.48			1
3. Brismar BH et al.	2018	50	50	66	4	18	27	1.25			50	0		0	1	0	1		101	6.25			325	75											3
		50	50	67	4	17	27	1.5			50	0		0	3	0	2		80	3.75			300	50											0
4. Cheng TE et al.	2016	35	35	59	3.75	15	27.7	1.05			35	0		0	1		1	1	125	6.75	10.7	8			46.2	6.1									32
		37	37	62.5	3.5	18	28.3	1.57			37	0		0	3		2		100	4	13.5	7			45.9	8									2
5. D'Arrigo C et al.	2009	20	20	64	8	12	22.7	1.5	37.7	19	20	0		0	1	0			121	23.6			1344	710							93.1	7.8			2
		149	149	65	9.8	81	28	1.8	39	10.2	149	0		0	3	0			77	15.1			1644	757.7							86.7	8.9			3
6. De Anta-Diaz B et al.	2016	49	49	64.8	10.1	26	26.6	3.9	44.4	13.6	49	0		0	1	8			78.2	16.2	10.4	0.9					11.4	5.2	203.2	53.7	94.6	10.2	96.2	10.1
		50	50	63.5	12.5	26	26.9	3.1	42.9	15.2	50	0		0	3	6			82.2	15.2	11.5	0.7					14.4	9.1	387	174	92.8	11.3	94.5	9.7
7. Dienstknecht T et al.	2013	42	42	61	13	14	26.1	3	48	15	42	0		0	1	2	2		66	27	13	2	440	821	49.2	7	142	56			84	18			3
		36	36	62	13	12	24.3	3.6	46	16	36	0		0	3	1			58	15	9	1	346	170	48.2	6.1	118	53			88	16			3
		41	41	61	11	24	34.3	4.4	44	15	41	0		0	1	3	2		70	28	14	3	383	265	50.1	5	149	62			88	12			0
		15	15	61	10	10	34.6	4.1	46	16	15	0		0	3	0			60	9	9	1	302	138	48.1	6	178	115			88	11			0
8. Fink B et al.	2010	50	50	71.9	6.1	25	27	4.8			44	0	1	5	1	50			51.9	11.4			262.7	149.7	43.7	5.9									1
		50	50	71.5	5.6	23	28	3.8			44	0	1	5	3	50			50.9	10.2			382	179.9	42.8	6.6									1
9. Gao P et Shi X	2020	35	35	69.26	3.28	23	23.09	2.57	15.43	2.92	0	35		0	2		2		68.59	5.37	7.41	0.85	88.68	6.04							80.21	2.62			2
		35	35	68.81	3.45	20	23.21	2.44	15.65	2.71	0	35		0	3		2		61.56	6.02	14.55	1.86	208.52	4.61							67.74	5.08			8
10. Hou JZ	2017	20	20	54.3	13.7	13	24.5	3.6	33.8	5.4	6	0		14	2		2		115	10.09	7.2	0.5	315	116	43.9	2.9					76.1	4.8			2
		20	20	53.8	12.9	12	23.9	4.1	31.9	6.1	5	0		15	3		2		105	15.4	15	1.6	470	127.1	44.7	3.1					65.2	5.9			1
11. Huang K et al.	2021	37	37	56.2	11.5	31			47.3	6.1	0	0		37	2		2		82.8	14.3	7.62	1.11	71.9	17.9							71.4	2.3
		58	58	53	10.4	50			45.7	8.1	0	0		58	3		2		73.5	23.2	10.64	1.16	174.7	50.5							60.6	3.6
		16	16	78.1	7.8	2			40.6	11.5	0	16		0	2		2		83.7	27	7.63	1.2	72.5	16.9							71.1	2.3
		18	18	77.7	10.1	8			40.9	11.6	0	18		0	3		2		75.1	19.8	10.33	1.08	162.8	48.5							60.5	3.4
12. Khan RJK et al.	2012	44	44	72.3	1	24	28.5	0.7			42	0	0	2	1	44	2		87	2.97	12.6	0.72			41.8	1.02	98.2	53.5							2
		45	45	72.8	1.1	19	28.9	0.6			43	0	0	2	3	45	2		90	2.12	19.3	0.37			45.3	0.98	92	47.25							3
13. Li L	2020	30	30	70.35	4.26	16			25.41	2.41					2		2														87.32	3.74	95.75	3.92
		30	30	70.12	4.78	18			26.35	2.47					3		2														81.21	2.04	90.11	3.07
14. Ling Z	2020	50	50	89.14	3.6	31			46.08	3.29	0	50	0	0	2				118.25	16.95	7.06	0.99	185.47	20.23									85.26	5.41	2
		50	50	88.95	3.71	29			45.88	3.71	0	50	0	0	3				68.81	10.37	9.13	1.18	388.95	47.71									79.67	4.8	12
15. Liu Y et al.	2021	47	47	68.27	3.71	26			67.7	7.3	0	47		0	2		2				7.32	1.3	92.43	7.14							88.24	4.47			1
		47	47	68.55	3.4	24			68.66	6.22	0	47		0	3		2				13.3	2.46	195.83	18.99							80.01	3.82			5
16. Liu W et al.	2022	30	30	58.59	4.32	17			58.73	4.31	3	13		14	2		2		88.83	7.36	7.83	0.36	203.03	23.14							83.22	5.35			0
		30	30	58.31	4.57	18			58.79	4.33	6	9		15	3		2		90.29	7.27	12.29	1.27	387.49	24.25							72.41	4.34			0
17. Martin R et al.	2011	42	42	66.7	10.1	12	30.6	6.1	37.4	15.5	37	0		5	1	42	2		114.12	21.47	9.5	1.4					14.2	7.4					86.7	14.8	0
		41	41	63.1	10.2	14	29.4	5.5	40.2	12.9	37	0		4	3	41			95.78	18.53	14.8	3.3					13.8	5.7					87.4	12.6	0
18. Meng W et al.	2020	2	4	51	4.54	2	21.49	1.73	37.86	13.27	0	0		4	2		1		103.25	12.41	7.62	0.97	1108.5	163.63	38.75	8.21					72.25	3.86	92.5	1.73	0
		2	4	51	4.54	2	21.49	1.73	37.66	7.02	0	0		4	3		1		66.5	13.79	11.12	1.21	843.5	111.6	44.5	3.64					83.25	2.36	92.5	1.73	0
19. Mjaaland KE et al.	2015	83	83	67.2	8.6	25	27.7	3.6	53.6	13.7	83	0		0	1	83	1		77	21	9.5	1.25					47.5	39.3	989.5	446.7
		80	80	65.6	8.6	30	27.6	3.9	56	11.2	80	0		0	3	80	2		62	10.75	13.5	1.25					50	41.5	965.8	467.8
20. Mjaaland KE et al.	2018	83	83	67.2	8.6	25	27.7	3.6	53.6	13.7	83	0		0	1	83	1																		7
		80	80	65.6	8.6	30	27.6	3.9	56	11.2	80	0		0	3	80	2																		2
21. Moerenhout K et al.	2019	28	28	70.4	9.1	11	27.6	4.4	52.1	19.7		0	0		1	0	1	1	59.9	12.7					43.3	8.4					88.4	11.8	94.4	8	1
		27	27	68.9	8.8	18	26.5	4.3	48.2	10.1		0	0		3	0	2		45.7	17.9					39.8	5.4					83.3	15.1	91.4	13	2
22. Müller M et al.	2010	21	21	66	6.75	12	28	4.25	55.9	8	21	0	0	0	1	0			51	6.8	8	1.6									80.5	14	87.3	7
		16	16	64	13.75	8	26	2.5	55.6	12	16	0	0	0	3	0			50	7.4	10.4	2									76.2	19	80.4	17
23. Nistor DV et al.	2017	35	35	67	4.75	26	27.45	3.76			35	0	0	0	1	0	1		70	1.25	12.18	1.91			36.97	1.85			469	83					4
		35	35	64	3.25	16	28.63	3.12			35	0	0	0	3	0	1		70	3.75	14.79	2.25			39.63	2.88			357	56.25					2
24. Ouyang C et al.	2018	12	12	54	6.5	8	23.1	2.3	45.67	5.93	5	0	0	7	2		2		109.6	28.3	10.4	3	138.33	42.82	37.08	6.53	63.27	49.43	661.75	261.01	82.08	4.76	85.58	6.54	1
		12	12	55	5	9	23.9	3.38	46.92	8.94	6	0	0	6	3		2		67.5	16.2	12.5	1.4	141.67	35.89	39.67	6.95	87.55	38.94	1035.25	540.62	79.25	5.99	86.75	3.14	0
25. Pan F et al.	2020	58	58	65.23	6.84	34	22.24	4.15	83.85	2.71	12	26		15	2		2		92.58	12.35	7.51	0.82									92.25	2.53	94.72	2.92	3
		58	58	65.62	6.96	33	22.56	4.22	84.02	3.15	11	25		18	3		2		125.32	12.63	15.23	2.14									90.32	1.61	94.04	2.81	4
26. Reichert et al.	2018	77	77	63.2	8.2	45	28.1	3.7	54	14.2	77	0		0	1	4	1								38.6	5.7					89.8	9.3	92.4	8.6	3
		71	71	61.9	7.8	39	28.3	3.4	53	15.7	71	0		0	3	5	1								40.28	6.2					88.4	9.9	91.4	9.1	1
27. Ren D et al.	2016	21	21	57.96	6.89	12			35.35	4.85	0	0		21	2																86.51	5.13
		21	21	58.45	6.25	13			36.23	3.54	0	0		21	3																87.84	5.43
28. Restreppo C et al.	2010	50	50	62.02	12.38	17	25.18	11.1	51.86	7.88	50	0		0	1	0	1		56.42	13.75			172.5	137.5							93.64	5.73			0
		50	50	59.91	9	22	25.17	2.48	54.95	5.53	50	0		0	3	0	1		54.88	16			170	112.5							88.8	8.68			0
29. Rykov K et al.	2017	23	23	62.8	6.1	8	29	5.6	52	6.67	23	0		0	1	23	1		71	7			325.7	99.74							93	10.87
		23	23	60.2	8.1	11	29.3	4.8	51	8.95	23	0		0	3	23	2		62	7			273.7	181							90	9.14
30. Schwarze M et al.	2017	22	22	59	9	13	26.7	4.15	53	12	22	0	0	0	1	0	1		70	20											90	12	97	3	0
		21	21	59	9	13	26.7	4.15	59	15	21	0	0	0	3	0	1		67	18											85	14	92	6	0
31. Taunton M et al.	2014	27		62.05		12	27.7		55	4.25	27	0	0	0	1		1								38	1.25					97	2	98	1.5	2
		27		66.4		13	29.2		51	6	27	0	0	0	3		2								40	1.5					93	2.25	97.5	3.25	2
32. Taunton et al.	2018	52	52	65	10	27	29	22	57	13	52	0	0	0	1	0									37	5					95	6	97	4	1
		49	49	64	11	25	30	4	56	12	49	0	0	0	3	0									39	6					92	8	95	7	4
33. Varela-Egocheaga JR et al.	2013	25	25	64.8	10.45	12	28.27	3.67	52.7	12.92	21	0	0	4	1	0			62.04						43.7						94		96.8		0
		25	25	63.8	9.65	12	27.78	3.24	51.3	14.94	22	0	0	3	3	0			60.6						45.3						93.8		93.6		0
34. Wang Z et Ge W	2021	43	43	71.53	3.76	26	22.47	1.12	62.18	5.24	0	43		0	2		1		105.79	18.75	8.26	1.02	89.47	9.32							93.25	3.96
		42	42	71.58	3.79	24	22.51	1.15	62.65	6.59	0	42		0	3		2		73.16	9.82	11.19	0.93	253.86	42.58							89.54	3.72
35. Xiao C et al.	2021	49	49	71.06	10.87	16	26.73	4.18			0	49	0	0	1	0	2		84.47	19.37	9.1	0.94					97.21	39.27	370.23	249.37	91	1
		57	57	73.93	10.02	26	26.39	4.64			0	57	0	0	3	0	2		105.44	10.5	15.56	1.2					113.29	4.98	504.62	21.88	90	0.75
36. Xie J et al.	2017	46	46	66.6	11.88	12	23.62	1.63	28.9	11.32	46	0	0	0	2	0	2		103.6	11.8	7.4	1.06	303.6	106.3	43.6	6.8					87.6	1.76	92.3	1.62	1
		46	46	64.47	12.09	19	24.06	2.72	29.3	17.4	46	0	0	0	3	0	2		106.5	16.5	14.5	2.38	326.4	127.2	44.5	6.5					80.1	4.49	91.6	2.41	3
37. Yan T et al.	2017	64	70	66	4	29	24.5	3.45	33.5	5.3	14	11		39	2				52	5	5.8	0.6	349	28	38.9	2.6					89.6	2.1	93.1	3.7	0
		90	103	65	6.5	42	23.6	3.58	30.7	7.6	12	23		55	3				36	15	14.3	1.2	165	70	39.5	0.4					88.2	6.1	92.8	4.7	0
38. Yang C et al.	2010	55	55	59.47	13.24	26	23.12	3.23	25.93	11.3	12	11		32	1	0	2		77.55	13.39	7.49	0.86	376.18	168.3	48.3	5.3					83.8	5.64	91.2	5.38	0
		55	55	55.82	13.91	30	22.42	3.95	28.18	13.73	19	13		23	3	0	2		73.67	14.51	15.19	1.82	605	225.12	48.9	6.6					74.96	7.47	91.64	4.81	0
39. Yuan H et al.	2018	40	40	74.3	3	24	22.73	1.71	33	1.89	5	21	4	10	2	0	2		57.5	5.66	7.5	1.13	175	11.32							86.53	1.15	90	2.03
		44	44	75.7	3.25	21	22.36	2.72	32.7	1.32	6	24	2	12	3	0	2		63.64	6.5	10.73	1.3	209.09	16.96							86.14	0.77	89.34	2.29
40. Zhang ZL et al.	2019	27	27	62.41	6.44	10	24.53	5.31	35.6	8.8	7	0	5	15	2																83.1	5.5	91.3	3.8	0
		27	27	61.28	6.7	12	23.93	4.89	36.2	9.2	9	0	4	14	3																78	5.6	90.1	3.6	2
41. Zhao HY et al.	2017	60	60	64.88	12.13	24	24.35	3.1	40.19	9.23	41	0	6	13	1		1		83.26	6.69	9.09	0.45	165.89	42.6	40.3	2.8					85.9	17.36	92.2	13.25	1
		60	60	62.18	14.72	22	25.58	2.83	43.11	15.59	40	0	7	13	3		2		65.48	13.32	13.14	0.31	123.84	56.83	41.8	3.4					79.6	11.87	89.9	11.74	0
